# Supplementary material for: Evaluating Yield, Nutritional Quality, and Environmental Impact of Quinoa Straws across Mediterranean Water Environments
Source: Plants (Basel). 2024 Mar 7;13(6):751. doi: 10.3390/plants13060751 (PMC10974331; doi:10.3390/plants13060751)
Supplement: Supplementary file 1 [file plants-13-00751-s001.zip]

Archive with 1 entries (1 files):
- plants-2796166-supplementary.pdf
